# Supplementary material for: Association of Influenza Vaccination and Prognosis in Patients Testing Positive to SARS-COV-2 Swab Test: A Large-Scale Italian Multi-Database Cohort Study
Source: Vaccines (Basel). 2021 Jul 1;9(7):716. doi: 10.3390/vaccines9070716 (PMC8310185; doi:10.3390/vaccines9070716)
Supplement: Supplementary file 1 [file vaccines-09-00716-s001.zip]

Archive with 1 entries (1 files):
- Massari-Supplementary (26.05.2021).pdf
